# Supplementary material for: Metabolomics of Human Amniotic Fluid and Maternal Plasma during Normal Pregnancy
Source: PLoS One. 2016 Apr 12;11(4):e0152740. doi: 10.1371/journal.pone.0152740 (PMC4829258; doi:10.1371/journal.pone.0152740)
Supplement: S1 Matrix — (XLSX) [file pone.0152740.s002.xlsx]

## Sheet: Mean+ SD
		Group	2-hydroxyisovalerate	leucine	valine	isoleucine	2-oxoisovalerate	ethanol	2-hydroxybutyrate	lactate	AU1	acetate	glutamine	acetone	3-hydroxybutyrate	pyruvate	succinate	citrate	N,N - dimethylglycine	creatine	creatinine	choline	betaine	methanol	glycine	glucose	urocanate	fumarate	tyrosine	histidine	phenylalanine	AU2	formate	alanine	threonine	methionine	carnitine	N-acetyl groups		Lac/Pyr
ER	ER	T2	0.0438363	0.438261	0.351555	0.0890331	0.0372083	0.264763	0.140975	17.5101	0.175304	3.56587	0.296216	0.0192704	0.140478	0.0743939	0.018522	0.556427	0.0122836	0.116114	0.151637	0.165886	0.534539	2.05729	0.178988	0.549342	0.00352769	0.00292233	0.0623723	0.0184289	0.14134	0.000863802	0.0590365	0.632278	0.0924808	0.0527111	0.161922	0.217412		235.371
ER	ER	T2	0.0439343	0.445555	0.381237	0.108805	0.0316602	0.153503	0.106261	11.4583	0.101393	1.053	0.243542	0.017621	0.118895	0.0625965	0.0148753	0.534295	0.0109239	0.106604	0.144096	0.207471	0.516601	0.404666	0.119683	0.604718	0.00137473	0.00677448	0.0690177	0.0139524	0.12392	0.00082045	0.0759092	0.72253	0.0847396	0.0440746	0.13892	0.1632		183.05
ER	ER	T2	0.0556254	0.492865	0.340415	0.100079	0.0459827	0.267906	0.159558	16.1711	0.0534455	0.754712	0.340639	0.021949	0.159893	0.098146	0.0299856	0.455847	0.0143664	0.126418	0.140712	0.169036	0.468243	0.483995	0.240333	0.398973	-0.00106053	0.0016841	0.0652204	0.0231782	0.135995	0.00146873	0.0628843	0.6091	0.133366	0.0641924	0.13605	0.244365		164.766
ER	ER	T2	0.0397641	0.368666	0.241072	0.0731138	0.0219419	0.172166	0.107739	12.8623	0.160429	0.762538	0.297692	0.0210865	0.125807	0.055306	0.0130723	0.400547	0.0123685	0.0828714	0.14293	0.173773	0.376568	0.381911	0.227895	0.44161	0.00478697	0.00577099	0.057469	0.0257685	0.11352	0.00432554	0.0654043	0.50949	0.0873481	0.0454294	0.154232	0.239521		232.567
ER	ER	T2	0.0406009	0.381969	0.311263	0.0835832	0.0329274	0.210754	0.101091	12.0894	0.132834	0.532075	0.246499	0.0191949	0.121815	0.0427785	0.0156994	0.519406	0.0171402	0.113785	0.210679	0.192666	0.515476	0.684885	0.133846	0.53485	0.00196057	0.00489911	0.0662715	0.0300461	0.14327	0.00179436	0.0497376	0.712966	0.0712756	0.0430495	0.159379	0.163388		282.605
ER	ER	T2	0.0327492	0.469545	0.363698	0.100817	0.0218863	0.258015	0.0924377	13.0061	0.204751	0.655687	0.286736	0.0201279	0.12534	0.0509705	0.0150059	0.334866	0.0171225	0.0983753	0.169064	0.188743	0.38665	0.715737	0.22088	0.463354	-0.0020346	0.00557323	0.0757693	0.0281142	0.132432	0.00157658	0.0566713	0.592067	0.091967	0.0490498	0.110613	0.184986		255.17
HDB	HDB1	T3	0.05297	0.187005	0.118124	0.0445822	0.0303701	0.333049	0.1281	11.4524	0.101259	0.250571	0.183178	0.0467559	0.154054	0.222838	0.0302409	0.494452	0.0220596	0.106788	0.356866	0.258943	0.567084	0.26478	0.163978	0.145008	0.0175724	0.00239281	0.0307342	0.0215504	0.0853969	0.00975429	0.0314339	0.25849	0.0456514	0.0244553	0.0712124	0.203574		51.3934
HDB	HDB2	T3	0.064304	0.17982	0.117338	0.0434541	0.0233445	0.213057	0.116514	9.37739	0.0969587	0.448737	0.207259	0.0314862	0.136492	0.202727	0.0468147	0.342504	0.0199038	0.0947168	0.390149	0.264705	0.45615	0.132352	0.179411	0.156455	0.0214421	0.00248689	0.0370723	0.0344361	0.108359	0.00776528	0.0665303	0.376577	0.0500976	0.027545	0.0826996	0.217006		46.2562
HDB	HDB2	T3	0.0629662	0.177074	0.115775	0.0428399	0.0191675	0.243941	0.115888	9.19207	0.110767	0.448281	0.209356	0.0320843	0.128927	0.199703	0.0452045	0.342357	0.0173277	0.0925254	0.385185	0.25674	0.453958	0.12689	0.176979	0.099903	0.024626	0.00363378	0.040882	0.0351766	0.114449	0.00931098	0.0664245	0.374432	0.0653382	0.0272284	0.0799324	0.213977		46.0287
HDB	HDB1	T3	0.0436366	0.184596	0.137276	0.0558328	0.0183198	0.618151	0.136825	13.1735	0.131837	0.301442	0.20185	0.0243524	0.116948	0.236173	0.0500711	0.515812	0.0176882	0.108767	0.334125	0.29411	0.517582	0.226766	0.218285	0.148808	0.0197217	0.00285333	0.047107	0.0346291	0.0880058	0.00898195	0.0256287	0.416247	0.0573604	0.0307583	0.0736414	0.197542		55.779
HDB	HDB2	T3	0.0385149	0.159152	0.128124	0.0382576	0.0129938	0.174621	0.118643	12.0377	0.168111	1.10705	0.213356	0.0324594	0.130125	0.184079	0.0381972	0.43044	0.0343091	0.0948219	0.429258	0.224137	0.602981	0.215809	0.16221	0.123266	0.00754918	0.00395159	0.0413355	0.00716089	0.0752381	0.00896656	0.115474	0.446834	0.083249	0.0265232	0.0862329	0.194665		65.3943
HDB	HDB2	T3	0.0738509	0.215542	0.143231	0.0468536	0.0293687	0.258266	0.126788	9.99347	0.105351	0.397824	0.211624	0.0305222	0.143207	0.181557	0.0513453	0.293327	0.0285902	0.109664	0.327125	0.24795	0.550324	0.188955	0.165104	0.215093	0.018759	0.00530626	0.0366046	0.0137141	0.0924205	0.00625551	0.0722411	0.410068	0.115077	0.0340298	0.11576	0.218013		55.0431
HDB	HDB2	T3	0.0439183	0.201257	0.148958	0.0447704	0.0129873	0.578916	0.107706	8.42764	0.109445	0.944269	0.247871	0.0761934	0.245681	0.249873	0.0526293	0.410904	0.0213241	0.105155	0.311505	0.247286	0.431246	0.182434	0.176427	0.072264	0.0256129	0.00188055	0.0382631	0.0196422	0.112721	0.0076388	0.0984399	0.373272	0.08971	0.0303321	0.0834149	0.220536		33.7277
HDB	HDB1	T3	0.0309146	0.217324	0.110718	0.0520974	0.0136982	0.251178	0.109372	10.7851	0.153509	0.676034	0.225187	0.0357488	0.142349	0.189315	0.029997	0.366932	0.0167939	0.0610159	0.189123	0.163645	0.419547	0.17071	0.132623	0.311266	0.000931662	0.00260295	0.0236518	0.0153907	0.0616194	0.00503361	0.104276	0.256669	0.111408	0.0281083	0.0567981	0.321166		56.9691
HDB	HDB1	T3	0.176637	0.379982	0.164254	0.0554935	0.0339187	0.345864	0.2115	24.0876	0.153597	1.56806	0.21187	0.0270881	0.138029	0.229427	0.0219696	0.593207	0.0151547	0.11482	0.226187	0.251675	0.547604	0.148257	0.206745	0.0983222	0.00419511	0.00862492	0.0400703	0.0367968	0.0817885	0.00399254	0.342632	0.590643	0.0774976	0.0269661	0.0718843	0.26044		104.991
HDB	HDB1	T3	0.0365124	0.140121	0.0584971	0.0251573	0.00600065	0.187488	0.125664	16.3794	0.216276	0.617849	0.167687	0.0304934	0.108316	0.253359	0.019683	0.58895	0.023213	0.0537337	0.228642	0.185651	0.763012	0.294156	0.1407	0.619369	0.00572426	0.00491342	0.0216196	0.0155092	0.0776989	0.00855946	0.0803958	0.161336	0.00354453	0.0167518	0.07175	0.215774		64.649
HDB	HDB1	T3	0.0409472	0.210531	0.122004	0.0423905	0.0256406	0.897819	0.151456	14.2963	0.153526	0.767136	0.217989	0.0429773	0.345772	0.259403	0.0418127	0.542419	0.018427	0.10583	0.238467	0.217583	0.487835	0.181383	0.152562	0.161954	0.00163889	0.00519452	0.0350902	0.0192444	0.0793178	0.00782133	0.062777	0.281574	0.0576559	0.029631	0.0595926	0.224033		55.1122
HDB	HDB2	T3	0.0511045	0.197219	0.130653	0.0480703	0.0247155	0.210819	0.144161	13.3851	0.134947	0.387855	0.213093	0.0413658	0.14076	0.180776	0.0367367	0.431104	0.0268366	0.0839569	0.354843	0.285167	0.651963	0.199958	0.14943	0.180262	0.0161924	0.00058968	0.0341631	0.0250798	0.098548	0.00828256	0.038321	0.365333	0.0402023	0.0243124	0.0694264	0.226348		74.0426
HDB	HDB1	T3	0.0448587	0.204597	0.118533	0.0479745	0.0182009	0.215202	0.153288	16.7339	0.161181	0.960718	0.199419	0.0275355	0.132366	0.276323	0.0296168	0.701038	0.0270462	0.106806	0.257094	0.218207	0.611147	0.250438	0.137068	0.275107	0.00166408	0.00451451	0.0259888	0.0205136	0.0739646	0.00611277	0.132039	0.277094	0.103419	0.025252	0.066648	0.235468		60.5593
HDB	HDB1	T3	0.034345	0.178724	0.112867	0.0414805	0.0110898	0.150936	0.113956	12.441	0.150362	0.618198	0.204116	0.0277467	0.147956	0.24056	0.0353561	0.477938	0.0178685	0.0634058	0.223815	0.175264	0.579055	0.246591	0.167007	0.278565	0.00167339	0.00405292	0.0333723	0.0198022	0.092382	0.00753169	0.0516398	0.449257	0.066688	0.0269378	0.0692396	0.229951		51.7168
HDB	HDB2	T3	0.162907	0.237541	0.12399	0.0480692	0.019719	0.372163	0.174844	10.1669	0.167052	0.396984	0.217735	0.0725049	0.169575	0.195058	0.0446078	0.466421	0.0204699	0.0752523	0.245799	0.269491	0.403779	0.167976	0.144529	0.401213	0.00678602	0.00224625	0.0362033	0.0219956	0.091905	0.00431132	0.0421128	0.30042	0.101913	0.0323271	0.129292	0.243394		52.1224
HDB	HDB1	T3	0.0649722	0.19705	0.117359	0.047488	0.0371303	0.32826	0.189507	18.8956	0.0993724	0.605313	0.174517	0.0271614	0.139745	0.249992	0.0264623	0.555429	0.0232975	0.0663142	0.222345	0.276248	0.562217	0.200136	0.144731	0.371667	0.00713957	0.00598106	0.0350808	0.0157551	0.0667877	0.00796917	0.0580154	0.382178	0.0412468	0.024521	0.0887752	0.247758		75.5849
HDB	HDB1	T3	0.0463502	0.215251	0.13653	0.0465043	0.0277836	0.368826	0.164686	16.8735	0.186004	1.15225	0.225449	0.0341535	0.175116	0.191529	0.0387281	0.576282	0.0178528	0.116945	0.350321	0.248028	0.583965	0.202768	0.202732	0.348429	-0.00247219	0.0049059	0.0316831	0.00694761	0.0892524	0.00472297	0.136781	0.336406	0.0579876	0.0321311	0.0826427	0.241954		88.099
HDB	HDB1	T3	0.0446955	0.208273	0.163746	0.0487764	0.0194681	0.180448	0.118742	12.7481	0.161335	0.333066	0.227368	0.0255028	0.123181	0.235956	0.0561414	0.525426	0.0194889	0.157694	0.255986	0.296375	0.468671	0.166621	0.210021	0.16963	0.0192232	0.00531258	0.0484511	0.0319633	0.10629	0.00749359	0.0585793	0.41005	0.0729797	0.0373267	0.0844038	0.242022		54.0275
HDB	HDB2	T3	0.0463633	0.213736	0.114553	0.0529398	0.025325	0.668154	0.177356	16.284	0.101757	0.382826	0.192014	0.158455	0.243666	0.278873	0.0260054	0.567583	0.0157984	0.0912209	0.404769	0.224493	0.604215	0.185045	0.118543	0.316682	0.00126003	0.0059723	0.0299165	0.0222567	0.0935394	0.0103383	0.0451471	0.192131	-0.0105466	0.0235491	0.0781333	0.238921		58.3924
HDB	HDB2	T3	0.0360653	0.129403	0.0835957	0.0316363	0.0174945	0.446512	0.13285	14.8587	0.19373	0.392641	0.18264	0.0422663	0.180386	0.165391	0.0350998	0.446916	0.0382336	0.113594	0.238145	0.237899	0.485412	0.246016	0.12632	0.252003	0.0180459	0.0060155	0.0271925	0.0162133	0.0762999	0.00805793	0.0689094	0.265679	0.0814782	0.0243564	0.0710803	0.192647		89.8394
HDB	HDB1	T3	0.049515	0.254396	0.159247	0.0540741	0.0197649	0.18069	0.101466	9.05958	0.129031	0.218528	0.219349	0.0361093	0.136405	0.128515	0.0461429	0.301601	0.0159072	0.106575	0.237791	0.254502	0.456326	0.109702	0.195983	0.466995	0.0140394	0.00352938	0.0445282	0.0173583	0.104352	0.00476281	0.0251021	0.401157	0.0948761	0.027735	0.0840073	0.203888		70.4942
DEL	DEL1	TD	0.0471312	0.17207	0.116609	0.0370164	0.0223766	0.282101	0.121812	11.6207	0.125617	0.380917	0.207374	0.0637079	0.147698	0.137228	0.0437077	0.360269	0.0161926	0.0988724	0.277565	0.269287	0.508834	0.169326	0.135264	0.242752	0.0171032	0.00283717	0.0347196	0.0381828	0.0925282	0.00603594	0.0346591	0.331282	0.0602338	0.0266771	0.0709632	0.253651		84.6813
DEL	DEL2	TD	0.0820322	0.411501	0.18736	0.0911155	0.0266763	0.287787	0.129488	8.61944	0.0976113	0.481891	0.222572	0.0322234	0.155435	0.0955444	0.0294705	0.264375	0.0323801	0.0946254	0.244772	0.195392	0.489383	0.144122	0.150399	0.240809	0.0175102	0.00299122	0.0544272	0.0140816	0.147661	0.00602818	0.0541161	0.33606	0.0573886	0.0287677	0.073798	0.205211		90.214
DEL	DEL1	TD	0.0415009	0.25412	0.155939	0.0581918	0.0307149	0.739486	0.122287	10.1366	0.113416	0.481474	0.213592	0.0240853	0.118743	0.122357	0.0386013	0.326091	0.0356826	0.0932863	0.2448	0.237666	0.460736	0.194394	0.161006	0.33622	0.0151681	0.00153463	0.0414486	0.0206964	0.106967	0.004995	0.0743172	0.3118	0.0880691	0.0302875	0.0762378	0.229646		82.8446
DEL	DEL2	TD	0.0453336	0.215364	0.151598	0.0584127	0.0302773	0.423426	0.143044	12.8467	0.14003	0.358494	0.252853	0.0298726	0.121825	0.157351	0.0475845	0.372463	0.0192545	0.101657	0.336994	0.334818	0.530662	0.284349	0.213188	0.128266	0.007247	0.00404281	0.0382984	0.0290073	0.101902	0.0040546	0.0423622	0.458301	0.0563155	0.0393366	0.0892068	0.235074		81.6439
DEL	DEL2	TD	0.0248571	0.822334	0.352381	0.135442	0.0181027	0.459138	0.138286	9.24547	0.134679	0.397192	0.355827	0.0987132	0.222139	0.0938855	0.0236032	0.183128	0.0115257	0.0696771	0.149483	0.392607	0.207123	0.138481	0.224564	0.154706	0.0104287	0.00172067	0.0694118	0.034811	0.149783	0.00221523	0.0141832	0.540958	0.148691	0.0578711	0.0495971	0.539707		98.476
DEL	DEL1	TD	0.0408278	0.158288	0.105475	0.0368814	0.0177774	0.20609	0.117005	11.3948	0.14024	0.421465	0.197311	0.035945	0.12331	0.273421	0.0532186	0.406402	0.0369681	0.0986091	0.358827	0.255388	0.617322	0.292329	0.138084	0.167099	0.0119044	0.00593151	0.0436469	0.019631	0.0822235	0.00906108	0.036083	0.336739	0.0476929	0.0290308	0.0709933	0.195862		41.6748
DEL	DEL1	TD	0.0496807	0.378077	0.19407	0.0535031	0.0210152	0.158699	0.100231	9.06763	0.106314	1.08753	0.22951	0.027849	0.119537	0.143968	0.032985	0.252758	0.0225204	0.0878003	0.227978	0.250466	0.437244	0.207748	0.178319	0.290287	0.0120812	0.00361442	0.0421025	0.0213451	0.116329	0.00491252	0.0893999	0.386015	0.0797901	0.031019	0.0604733	0.181386		62.9835
DEL	DEL1	TD	0.0451485	0.249593	0.125684	0.0585151	0.0361403	0.180886	0.141152	13.2487	0.0702044	0.368226	0.176088	0.0260254	0.110095	0.146672	0.0218011	0.442857	0.013795	0.090011	0.198493	0.212321	0.523965	0.175115	0.120241	0.743394	0.00432564	0.00461118	0.031018	0.0164101	0.0821055	0.00642689	0.0491321	0.268045	0.054449	0.0212712	0.0646349	0.205016		90.3287
DEL	DEL1	TD	0.0429224	0.193271	0.146142	0.0411047	0.0239644	0.205998	0.129484	14.967	0.15671	0.250784	0.243689	0.0302398	0.123393	0.157028	0.0367698	0.353849	0.0250257	0.0930395	0.26586	0.307295	0.609134	0.277631	0.173715	0.238437	0.01326	0.0031425	0.040181	0.0263195	0.0894997	0.00748686	0.029114	0.311708	0.070521	0.0353592	0.0781195	0.250585		95.3141
DEL	DEL2	TD	0.0435228	0.199681	0.125057	0.0492495	0.0189051	0.242229	0.114282	10.665	0.121567	0.237976	0.192158	0.0452098	0.137614	0.130542	0.0320158	0.392809	0.0237167	0.0944038	0.353665	0.244459	0.568516	0.238111	0.138122	0.268504	0.0236742	0.0026931	0.0430911	0.0191203	0.0945831	0.00865045	0.0256613	0.250518	0.0445495	0.0230248	0.0737884	0.195522		81.6983
DEL	DEL1	TD	0.0446406	0.251648	0.169704	0.0583952	0.0336502	0.17632	0.137542	11.6419	0.0968149	0.215516	0.246135	0.0328795	0.119701	0.133572	0.0487759	0.297557	0.0191886	0.113987	0.357005	0.269375	0.418919	0.236431	0.184542	0.107042	0.0155736	0.00238154	0.0440873	0.0241001	0.127059	0.00882352	0.0310825	0.431979	0.0707906	0.0389747	0.11037	0.250699		87.1587
DEL	DEL1	TD	0.100313	0.211131	0.10122	0.0451724	0.0334032	0.241315	0.192802	15.4922	0.12164	0.476432	0.171745	0.0296063	0.112301	0.13635	0.0219769	0.350967	0.0167903	0.0983104	0.244121	0.267965	0.500311	0.225203	0.112274	0.396127	0.010924	0.00261782	0.0308432	0.015825	0.0794231	0.00551787	0.0774161	0.182082	0.0229492	0.0195506	0.0868015	0.235154		113.621
DEL	DEL1	TD	0.0645271	0.216482	0.14232	0.0516811	0.024996	0.832754	0.137253	10.9	0.130881	0.255188	0.224213	0.104441	0.30733	0.178289	0.0391599	0.327784	0.0206313	0.114977	0.285348	0.211577	0.406933	0.182362	0.190486	0.295353	0.0138217	0.00422263	0.0414845	0.021706	0.106751	0.0067623	0.022631	0.351649	0.0643941	0.0316553	0.0838468	0.208599		61.1369
DEL	DEL1	TD	0.0352746	0.247295	0.151571	0.0523743	0.0192907	0.163539	0.091664	8.72236	0.13362	1.43303	0.21378	0.0260091	0.118032	0.100798	0.0314919	0.326214	0.0176919	0.0871465	0.321747	0.232348	0.435719	0.193831	0.178835	0.523205	0.00892228	0.00468145	0.0373122	0.0101379	0.0893438	0.00693938	0.0956913	0.421044	0.103676	0.0291532	0.0910565	0.277583		86.5327
DEL	DEL1	TD	0.0461402	0.31208	0.158532	0.0720123	0.0305843	0.164107	0.144154	14.0279	0.10392	0.421033	0.204666	0.027016	0.135932	0.208043	0.0339789	0.342087	0.0228824	0.096658	0.266265	0.211534	0.661638	0.19157	0.175364	0.227064	0.000883676	0.00244095	0.0473756	0.0241295	0.102389	0.00899571	0.0696305	0.334242	0.0808898	0.0239879	0.0781879	0.21092		67.4278
DEL	DEL2	TD	0.0432401	0.223705	0.156162	0.053312	0.0250245	0.132489	0.095053	9.69857	0.421807	0.416536	0.233086	0.0285991	0.12172	0.157928	0.0612746	0.359419	0.0346759	0.0894879	0.186554	0.229945	0.403476	0.287759	0.208103	0.137032	0.0167085	0.0040042	0.0457309	0.0280352	0.106631	0.00673677	0.105507	0.460567	0.23319	0.0300224	0.0822342	0.264815		61.4113
DEL	DEL1	TD	0.0386713	0.232806	0.153447	0.0535823	0.0258829	0.236506	0.123842	9.28749	0.0933715	0.410817	0.240332	0.0332766	0.134435	0.150397	0.0437495	0.301618	0.0169173	0.0833288	0.293348	0.316106	0.409586	0.193444	0.170166	0.275192	0.0112333	0.0049022	0.0367683	0.0191594	0.0963117	0.00760738	0.0492265	0.314039	0.0679814	0.0363024	0.0939959	0.320779		61.7531
DEL	DEL2	TD	0.053563	0.218256	0.150977	0.0537496	0.0205439	0.237433	0.122764	11.1937	0.129949	0.539637	0.176302	0.0318371	0.137108	0.147345	0.036321	0.328141	0.0167079	0.0794095	0.269901	0.245128	0.483238	0.211295	0.144433	0.245604	0.0127816	0.00273567	0.0370878	0.0186402	0.0837222	0.00615515	0.0880286	0.370788	0.0631372	0.0235823	0.0686143	0.18462		75.9693
DEL	DEL1	TD	0.0543426	0.202465	0.14352	0.0567188	0.0444507	0.220924	0.158294	13.6089	0.0768544	1.16863	0.197388	0.0253932	0.134259	0.133882	0.0427971	0.37647	0.0190909	0.111639	0.406121	0.262805	0.468274	0.160825	0.18089	0.125106	0.0178765	0.00531153	0.0385735	0.0102174	0.108874	0.0111456	0.151195	0.328097	0.0735454	0.0276516	0.0672259	0.198129		101.648
DEL	DEL1	TD	0.0396243	0.17428	0.0895688	0.0375939	0.0151344	0.161137	0.153065	17.3584	0.206512	0.644506	0.169322	0.0294774	0.116729	0.225492	0.0236641	0.516696	0.0207868	0.125229	0.287312	0.189799	0.837341	0.236448	0.119996	0.884226	0.00350107	0.00547613	0.0235239	0.0211531	0.0635724	0.00651426	0.0492447	0.266545	0.0601198	0.0200359	0.0875821	0.258387		76.9799
DEL	DEL2	TD	0.0469887	0.198011	0.142375	0.0509675	0.0222362	0.217658	0.119003	10.5996	0.0949622	0.476948	0.179704	0.025747	0.130784	0.148991	0.0474692	0.361241	0.0217987	0.111567	0.287587	0.233199	0.503142	0.179537	0.236772	0.164132	0.0139252	0.00412776	0.0368516	0.0411299	0.115677	0.00711743	0.078776	0.331768	0.0862291	0.0219957	0.0775551	0.191945		71.1425
DEL	DEL2	TD	0.0435635	0.191476	0.116661	0.0436235	0.0227196	0.305008	0.155905	16.6026	0.139713	0.969031	0.209672	0.0540074	0.153534	0.344983	0.0363235	0.706513	0.0339612	0.107397	0.282662	0.16879	0.565861	0.234472	0.140116	0.174531	0.00162575	0.00488881	0.0348154	0.0193418	0.0852884	0.00945839	0.163421	0.23661	0.0581835	0.0316756	0.110362	0.286943		48.1259
DEL	DEL2	TD	0.0489661	0.246898	0.159311	0.0605587	0.0371504	1.21642	0.185041	13.9568	0.0805947	0.660226	0.216533	0.0453904	0.426436	0.325679	0.0497388	0.600164	0.0190475	0.101069	0.259812	0.189626	0.427249	0.168381	0.183312	0.139611	0.00437126	0.00578199	0.0439784	0.0229295	0.0919684	0.00710781	0.07562	0.320166	0.0783053	0.0293318	0.0856135	0.230606		42.8546
DEL	DEL1	TD	0.0507912	0.408224	0.191685	0.0636914	0.0196948	0.294625	0.121511	11.0498	0.109633	0.452886	0.223659	0.0314851	0.162327	0.13464	0.0251365	0.253829	0.0174285	0.0959338	0.215024	0.188498	0.64366	0.132811	0.187724	1.45668	0.00384728	0.00138206	0.0455589	0.0249598	0.127616	0.00311348	0.0542964	0.335894	0.0762319	0.02852	0.0761257	0.161612		82.0694
DEL	DEL1	TD	0.022281	0.36428	0.167161	0.0825565	0.0215781	0.214103	0.100548	9.41569	0.111823	0.315923	0.328887	0.0261537	0.119984	0.0756013	0.0142065	0.389303	0.013213	0.0761898	0.224371	0.147452	0.576182	0.227174	0.221733	0.082964	0.00983971	0.00386092	0.0593764	0.0339761	0.126905	0.00527076	0.0705279	0.425552	0.0690488	0.0424078	0.0763406	0.428701		124.544
DEL	DEL1	TD	0.0296476	0.19431	0.0995266	0.047911	0.0170741	0.228573	0.101617	8.66651	0.105108	0.250325	0.186148	0.0461025	0.10749	0.10476	0.0217471	4.99173	0.0170199	0.0717909	0.248046	0.165694	0.963626	0.138671	0.118376	0.73233	0.0101117	0.00375439	0.0285105	0.0168664	0.0908988	0.00529768	0.0307961	0.191016	0.0397554	0.0221736	0.0494012	0.13284		82.7274
DEL	DEL1	TD	0.0557798	0.207294	0.142515	0.04914	0.0311549	0.186625	0.125569	9.19717	0.077701	0.347094	0.245027	0.028431	0.12612	0.158066	0.0484492	0.27774	0.0227481	0.0839832	0.289421	0.209167	0.522024	0.159193	0.206361	0.297933	0.00880608	0.00292435	0.0409793	0.0218521	0.0892646	0.00616532	0.0471373	0.455792	0.117975	0.0324167	0.0728185	0.222048		58.1858
DEL	DEL2	TD	0.0447303	0.354907	0.218397	0.0625901	0.0316767	0.512483	0.151307	13.1277	0.0748884	0.904777	0.224782	0.0420029	0.218221	0.225829	0.0440004	0.326683	0.0134524	0.100784	0.26607	0.243502	0.434906	0.168691	0.200871	0.269655	0.0173438	0.00366573	0.0500536	0.00733481	0.129727	0.00681619	0.0751202	0.455851	0.0826727	0.0355578	0.0848832	0.214353		58.1311
DEL	DEL1	TD	0.0573805	0.244514	0.204824	0.0601037	0.0268395	0.548404	0.125878	10.2301	0.106711	0.74271	0.274621	0.0511315	0.234556	0.192336	0.0600032	0.383175	0.0286423	0.0887738	0.280687	0.332122	0.431556	0.175029	0.186044	0.123537	0.0254483	0.00340303	0.0548256	0.017111	0.114153	0.00658274	0.0867016	0.510564	0.0726893	0.0430559	0.0977353	0.257653		53.1888
DEL	DEL2	TD	0.0441948	0.211176	0.146186	0.0459943	0.02317	1.03074	0.158633	13.2639	0.125039	0.982458	0.229737	0.158523	0.370723	0.202324	0.0401563	0.35401	0.0180363	0.0964171	0.324813	0.223976	0.532195	0.178524	0.189054	0.14702	0.0165206	0.00249933	0.038752	0.0242441	0.114224	0.00712293	0.125796	0.390676	0.0638261	0.0260962	0.0803915	0.23796		65.5575
DEL	DEL2	TD	0.0696474	0.299293	0.214915	0.0778624	0.0408934	0.689964	0.187907	14.6207	0.0679271	0.446266	0.266492	0.104961	0.270429	0.296704	0.0573371	0.516927	0.0230395	0.139153	0.372363	0.338775	0.678236	0.340521	0.231811	0.0837185	0.00793828	0.00402782	0.0444559	0.0326536	0.103402	0.00550115	0.0582051	0.447563	0.0611621	0.0390715	0.0931337	0.251013		49.2773
DEL	DEL2	TD	0.0374556	0.273309	0.163161	0.055575	0.0293669	0.390701	0.107801	7.90434	0.101581	0.384298	0.302247	0.051799	0.169071	0.14477	0.0429864	0.332959	0.0151765	0.0683907	0.209472	0.287396	0.337525	0.17703	0.14403	0.146602	0.0138225	0.0025239	0.0367142	0.0247134	0.0902712	0.00503126	0.0260846	0.368869	0.0860984	0.0456489	0.0548231	0.466065		54.5993
DEL	DEL1	TD	0.0536167	0.178369	0.106514	0.0416945	0.031863	0.16899	0.142114	12.5738	0.0943353	0.288925	0.183446	0.0314302	0.116361	0.148432	0.023961	0.425257	0.0194558	0.0753676	0.348417	0.214018	0.507524	0.169017	0.125402	0.330253	0.0111166	0.00361491	0.032098	0.0225509	0.0959341	0.0101548	0.0522251	0.270591	0.0474889	0.0198262	0.0649117	0.202448		84.7111
PP	PP	PP	0.0445144	0.173718	0.123085	0.0535221	0.0161015	0.481932	0.116624	11.15	0.153076	0.277289	0.183587	0.0275707	0.11624	0.12642	0.0335465	0.393395	0.0230997	0.110753	0.338539	0.307277	0.601149	0.251847	0.134016	0.188356	0.00930147	0.00291273	0.0338935	0.0349319	0.0820379	0.00840286	0.0344927	0.332729	0.0571306	0.0248081	0.0639732	0.240487		88.1979
PP	PP	PP	0.0479721	0.170101	0.087751	0.0450465	0.0230748	0.424198	0.157084	15.9702	0.143704	0.714169	0.189524	0.0259666	0.124646	0.22085	0.0286518	0.502657	0.0313158	0.0767477	0.295362	0.220862	0.496061	0.229183	0.137176	0.172707	0.00812713	0.00531712	0.0283831	0.0136841	0.0847955	0.00856636	0.123085	0.199499	0.064663	0.0234741	0.0620138	0.214038		72.3126
PP	PP	PP	0.0480547	0.252889	0.14386	0.0658391	0.0325544	0.661927	0.150991	11.5337	0.103711	0.377987	0.238428	0.102673	0.214749	0.128722	0.0351495	0.334157	0.0116397	0.0801362	0.184911	0.342893	0.313094	0.160066	0.197171	0.188391	0.0117244	0.00166966	0.0344319	0.020739	0.0873669	0.0054197	0.0346056	0.355136	0.0956012	0.0362864	0.0587944	0.36316		89.6011
PP	PP	PP	0.0275547	0.485909	0.193826	0.0929302	0.0224193	0.254956	0.102629	6.70908	0.100914	0.289202	0.255616	0.0328311	0.122549	0.0656027	0.0235353	0.217265	0.0163012	0.0679592	0.218446	0.191125	0.307186	0.145594	0.193813	0.121128	0.0106273	0.00111605	0.0468801	0.0109853	0.105636	0.00553674	0.0345629	0.420042	0.12579	0.037431	0.0474669	0.468729		102.268
PP	PP	PP	0.045288	0.172909	0.108517	0.0419149	0.0334854	0.275494	0.127969	11.1581	0.110623	0.29894	0.198663	0.036174	0.138293	0.152594	0.044882	0.37487	0.0176522	0.0815738	0.349176	0.259035	0.484903	0.197161	0.15782	0.190469	0.0129946	0.00300796	0.0406634	0.0218515	0.109342	0.00505481	0.0350681	0.251802	0.0405597	0.0286777	0.0681261	0.199773		73.1228
PP	PP	PP	0.0520167	0.176574	0.11144	0.0370481	0.0126261	0.243647	0.11784	14.0893	0.219978	0.454199	0.201956	0.0425033	0.159083	0.125508	0.0284094	0.356897	0.0277336	0.0792394	0.257564	0.222511	0.461563	0.215475	0.133851	0.187624	0.00996188	0.00194596	0.025908	0.023045	0.070034	0.00618712	0.0336357	0.327908	0.0775024	0.0228985	0.0705916	0.261963		112.259
PP	PP	PP	0.0409979	0.212344	0.148414	0.0559745	0.0244445	0.328748	0.105675	9.12994	0.119243	0.374183	0.180428	0.0284481	0.129662	0.139309	0.0344658	0.337876	0.0200066	0.0892044	0.288369	0.288546	0.437963	0.222903	0.177038	0.225819	0.011972	0.00333297	0.0466661	0.023622	0.0970113	0.00560294	0.0397483	0.328462	0.0591513	0.0275576	0.0778233	0.162311		65.5375
PP	PP	PP	0.0299343	0.227907	0.130211	0.0494397	0.0128598	0.216982	0.103085	10.8768	0.136299	0.643033	0.202037	0.0243105	0.135464	0.117563	0.031139	0.374061	0.0214242	0.0986869	0.349114	0.23396	0.54718	0.213501	0.13486	0.286798	0.00821273	0.00216397	0.0351038	0.0132405	0.0882661	0.00745411	0.0422667	0.320138	0.0845938	0.0272355	0.0718242	0.194221		92.5193
PP	PP	PP	0.0452902	0.231353	0.145549	0.0577613	0.0253328	0.268012	0.12636	12.8923	0.115624	0.268817	0.21739	0.0317844	0.110793	0.127457	0.0385581	0.28675	0.0183287	0.0841914	0.25841	0.279767	0.449217	0.203595	0.224757	0.250393	0.0284959	0.00342182	0.0441881	0.0222416	0.108806	0.00576008	0.0276868	0.473297	0.0534405	0.0289969	0.0603832	0.248075		101.15
PP	PP	PP	0.0447398	0.209132	0.14765	0.0512689	0.0223227	0.335339	0.135027	13.7304	0.11183	0.755114	0.23021	0.0310406	0.139196	0.182213	0.0523418	0.37352	0.0213027	0.101028	0.314309	0.297829	0.597287	0.231392	0.20862	0.178346	0.01807	0.00434415	0.0379455	0.028435	0.101926	0.00595178	0.0997777	0.51581	0.0711448	0.0339655	0.0700725	0.248419		75.354
PP	PP	PP	0.0403632	0.164486	0.0892404	0.031927	0.0222945	0.390398	0.129681	15.1117	0.202865	0.438614	0.193381	0.0484247	0.148182	0.114506	0.0232921	0.338769	0.0215727	0.0935166	0.340536	0.278052	0.627363	0.189281	0.13917	0.217081	0.00372207	0.00275146	0.0271683	0.019408	0.0918134	0.00771196	0.0479964	0.23184	0.0351404	0.0244358	0.0620962	0.236533		131.973
PP	PP	PP	0.0425552	0.178598	0.123217	0.0516816	0.0229505	0.240545	0.134233	11.1414	0.0860578	0.635093	0.164416	0.0285843	0.113182	0.184202	0.032414	0.357216	0.0236682	0.084085	0.349751	0.242811	0.554525	0.24287	0.146361	0.393118	0.0117474	0.00129075	0.0353884	0.0198193	0.103141	0.00741223	0.108543	0.245664	0.00842959	0.0184176	0.0796816	0.173752		60.4847
PP	PP	PP	0.0463593	0.189258	0.113771	0.0432411	0.0244124	0.158742	0.109924	9.89903	0.123299	0.172668	0.213426	0.0257676	0.11588	0.108205	0.035001	0.308918	0.019196	0.0928712	0.374799	0.345832	0.566818	0.187004	0.148005	0.193159	0.0200594	0.00174799	0.0518618	0.0233402	0.136121	0.00659465	0.017167	0.341601	0.0452365	0.0290265	0.0618373	0.229263		91.4845
		Mean	2-hydroxyisovalerate	leucine	valine	isoleucine	2-oxoisovalerate	ethanol	2-hydroxybutyrate	lactate	AU1	acetate	glutamine	acetone	3-hydroxybutyrate	pyruvate	succinate	citrate	N,N - dimethylglycine	creatine	creatinine	choline	betaine	methanol	glycine	glucose	urocanate	fumarate	tyrosine	histidine	phenylalanine	AU2	formate	alanine	threonine	methionine	carnitine	N-acetyl groups
		T2	0.0427517	0.43281	0.33154	0.092572	0.0319345	0.221184	0.11801	13.8496	0.138026	1.22065	0.285221	0.0198749	0.132038	0.0640319	0.0178601	0.466898	0.0140342	0.107361	0.159853	0.182929	0.466346	0.788081	0.186938	0.498808	0.0014258	0.00460404	0.06602	0.023248	0.131746	0.00180824	0.0616072	0.629738	0.0935294	0.0497511	0.143519	0.202145		225.588
		T3	0.05935	0.204219	0.125018	0.0456544	0.021262	0.344017	0.139015	13.3642	0.142162	0.617887	0.207282	0.0429982	0.160907	0.216735	0.0382316	0.474812	0.0217901	0.0966477	0.295597	0.242767	0.533527	0.195607	0.165304	0.248203	0.0110155	0.004141	0.035191	0.0214827	0.0890636	0.00731731	0.0820429	0.34885	0.0669921	0.0276561	0.0798365	0.228051		62.3915
		TD	0.0481314	0.264137	0.156078	0.0574634	0.0264948	0.356263	0.133222	11.6652	0.121569	0.535428	0.225421	0.0448355	0.164345	0.167673	0.038014	0.509136	0.0213771	0.0951204	0.27833	0.244803	0.518244	0.202722	0.171806	0.308345	0.0118075	0.00358631	0.0414576	0.0224961	0.103121	0.00666074	0.0646482	0.355557	0.0753952	0.0309497	0.078237	0.248046		75.1095
		PP	0.0427416	0.21886	0.128195	0.0521227	0.022683	0.329302	0.124394	11.7994	0.132863	0.438408	0.205312	0.0373907	0.135994	0.137935	0.0339528	0.350489	0.0210186	0.0876918	0.301484	0.270039	0.495716	0.206913	0.164051	0.214876	0.0126936	0.00269404	0.0375755	0.0211802	0.0974075	0.00658887	0.0522027	0.334148	0.0629526	0.0279393	0.0657449	0.249286		88.9434
		SD	2-hydroxyisovalerate	leucine	valine	isoleucine	2-oxoisovalerate	ethanol	2-hydroxybutyrate	lactate	AU1	acetate	glutamine	acetone	3-hydroxybutyrate	pyruvate	succinate	citrate	N,N - dimethylglycine	creatine	creatinine	choline	betaine	methanol	glycine	glucose	urocanate	fumarate	tyrosine	histidine	phenylalanine	AU2	formate	alanine	threonine	methionine	carnitine	N-acetyl groups
		T2	0.00750878	0.0486774	0.0501575	0.0131134	0.00924169	0.0500618	0.0262197	2.42041	0.0545282	1.16176	0.0362944	0.00153243	0.0155437	0.0198577	0.00619861	0.0863386	0.00263848	0.0152454	0.0269689	0.0161138	0.0692889	0.637375	0.0511582	0.0768965	0.00261382	0.0019211	0.00618326	0.00609727	0.0112855	0.00129411	0.00885953	0.0798101	0.0209817	0.00791979	0.0193119	0.0366767		44.225
		T3	0.0383947	0.0497992	0.0248448	0.00745764	0.00784226	0.196946	0.0298789	3.88006	0.0342596	0.351191	0.0191702	0.0298349	0.055326	0.0391473	0.0104916	0.107534	0.00616466	0.0238142	0.0729155	0.0363279	0.0886035	0.0475466	0.0289701	0.138556	0.00894256	0.0018347	0.00722953	0.00873381	0.0147823	0.00186754	0.0679398	0.0979278	0.0325333	0.00437635	0.0167039	0.0283174		16.7003
		TD	0.0148974	0.121347	0.0480742	0.0186899	0.00718296	0.266714	0.0254259	2.48276	0.0608745	0.300546	0.0433951	0.0300257	0.0774471	0.0647518	0.0120624	0.81098	0.00680047	0.0156418	0.0579071	0.0556471	0.13808	0.0503535	0.0355136	0.281611	0.00578891	0.00119373	0.00908476	0.00769829	0.019564	0.0019183	0.0355813	0.0868937	0.0364658	0.00857918	0.0145663	0.0839205		19.8944
		PP	0.00694154	0.0849592	0.0284685	0.0152161	0.00625021	0.134105	0.0173719	2.5392	0.0393696	0.189732	0.0252987	0.0208054	0.0276882	0.0395329	0.00802631	0.0651059	0.00496789	0.0115253	0.0575826	0.0472418	0.102307	0.0310208	0.032197	0.0667366	0.0063244	0.00122254	0.00811368	0.00636251	0.0164634	0.00118822	0.0343205	0.0929671	0.0295311	0.00545937	0.00857201	0.0826248		20.0233
	% difference	T2 vs T3	-38.8249	52.8156	62.2918	50.6822	33.42	-55.5342	-17.7991	3.50437	-2.99678	49.3804	27.3257	-116.344	-21.8644	-238.479	-114.061	-1.69492	-55.2641	9.97901	-84.9181	-32.7108	-14.4058	75.1794	11.5725	50.2408	-672.58	10.0571	46.6965	7.59364	32.3976	-304.664	-33.1709	44.604	28.3733	44.4111	44.3723	-12.8155		72.3427
		T3 vs TD	18.9023	-29.34	-24.8445	-25.8661	-24.6112	-3.55952	4.16686	12.7131	14.4858	13.3453	-8.75091	-4.27295	-2.13612	22.6367	0.569015	-7.22909	1.89511	1.58034	5.84129	-0.838779	2.86462	-3.63748	-3.93321	-24.2311	-7.18972	13.3951	-17.8076	-4.71753	-15.7834	8.97276	21.202	-1.92254	-12.5435	-11.9091	2.00343	-8.76781		-20.3841
		T3 vs PP	27.9838	-7.16935	-2.54126	-14.1679	-6.68327	4.27755	10.5175	11.7092	6.54107	29.0472	0.950261	13.0412	15.4832	36.3578	11.1917	26.1836	3.54055	9.26656	-1.99135	-11.2338	7.08697	-5.78016	0.758414	13.4272	-15.2339	34.9422	-6.77609	1.40777	-9.36844	9.95499	36.3714	4.21431	6.02971	-1.0241	17.6505	-9.31154		-42.5569
		TD vs PP	11.1982	17.1414	17.8648	9.29412	14.3871	7.56769	6.62675	-1.15013	-9.29054	18.1201	8.92054	16.6047	17.2509	17.7359	10.6835	31.1601	1.67722	7.80965	-8.31855	-10.3086	4.34687	-2.06749	4.51408	30.3131	-7.50459	24.8798	9.36401	5.84936	5.54051	1.07905	19.251	6.02109	16.5031	9.72662	15.967	-0.499902		-18.4184
	T test two tail unequal variance	T2 vs T3	0.0751206	6.3218e-06	8.93063e-05	0.000163096	0.0358415	0.0161138	0.127762	0.715065	0.86582	0.262451	0.00252061	0.00203354	0.0444357	3.00007e-10	3.26784e-05	0.855514	0.000209874	0.20945	3.95502e-07	1.17518e-05	0.0777605	0.0718081	0.360106	3.56337e-05	0.000224122	0.613595	2.04098e-06	0.584094	1.42839e-05	3.24364e-06	0.194119	3.26861e-05	0.0333501	0.000646924	0.000130391	0.155048		0.000201243
		T3 vs TD	0.213149	0.0151807	0.00303547	0.00219884	0.0179266	0.8473	0.46686	0.0838426	0.118433	0.379806	0.0410089	0.826867	0.850119	0.00105946	0.944469	0.8119	0.818772	0.796322	0.365457	0.871403	0.622373	0.602981	0.465675	0.301464	0.720863	0.228114	0.00717421	0.665987	0.00422837	0.219362	0.288533	0.799171	0.382143	0.069053	0.720658	0.214369		0.0147532
		T3 vs PP	0.0663088	0.579885	0.743126	0.172391	0.564043	0.797385	0.0807596	0.165062	0.489337	0.0625427	0.811857	0.523886	0.0915692	6.32262e-06	0.190202	0.000199734	0.691562	0.152305	0.795799	0.0896003	0.282309	0.407811	0.909747	0.354531	0.527125	0.00956522	0.394418	0.908058	0.148902	0.17418	0.100324	0.664205	0.712248	0.875772	0.00285186	0.386329		0.000602716
		TD vs PP	0.102505	0.162374	0.0204217	0.325141	0.0865819	0.652787	0.186627	0.872524	0.463023	0.199645	0.058693	0.346187	0.0744749	0.0667209	0.193566	0.273026	0.844861	0.0870975	0.233092	0.133625	0.549267	0.734932	0.482024	0.082123	0.665971	0.0354651	0.170671	0.557638	0.325089	0.879118	0.284583	0.48188	0.240249	0.165901	0.000946114	0.964012		0.0461606
	T test two tail equal variance	T2 vs T3	0.308675	3.47233e-10	2.00811e-13	2.09452e-11	0.00900929	0.147605	0.13256	0.775413	0.82137	0.0418851	1.78887e-07	0.0730539	0.223586	1.93902e-09	0.000137082	0.870315	0.00646755	0.310646	0.000166966	0.000667213	0.100491	0.00015868	0.188486	0.000288943	0.0167881	0.593966	9.51628e-10	0.648841	7.98493e-07	4.69072e-07	0.47522	1.02177e-06	0.0725179	2.35058e-09	2.50541e-08	0.0754835		1.73003e-13
		T3 vs TD	0.135789	0.0366591	0.0085954	0.00814157	0.0149033	0.857018	0.449381	0.0546384	0.164066	0.361653	0.0773265	0.826931	0.860608	0.00293341	0.946155	0.848312	0.822555	0.776807	0.338994	0.882527	0.654025	0.607283	0.485431	0.367578	0.693864	0.183361	0.0101961	0.656343	0.00683727	0.22105	0.223143	0.793461	0.393765	0.110014	0.711773	0.297985		0.0184757
		T3 vs PP	0.134498	0.529374	0.733998	0.106233	0.584353	0.814258	0.1196	0.206515	0.472704	0.100791	0.798413	0.557533	0.142156	2.72458e-06	0.217657	0.000699564	0.70608	0.216005	0.806613	0.0670582	0.262712	0.452403	0.907158	0.425204	0.559413	0.017247	0.378934	0.914598	0.135379	0.218915	0.152399	0.667556	0.718213	0.868568	0.00838443	0.28492		0.000213293
		TD vs PP	0.219405	0.225969	0.0572537	0.364775	0.100613	0.731024	0.25757	0.870481	0.539945	0.286812	0.125269	0.418131	0.207062	0.130605	0.270258	0.487809	0.86396	0.128265	0.227879	0.1567	0.597386	0.781642	0.497743	0.245826	0.650932	0.0283179	0.186304	0.587731	0.357647	0.900741	0.28671	0.464447	0.279624	0.24799	0.00597387	0.964063		0.0396991
