# Supplementary material for: Metabolomics of Human Amniotic Fluid and Maternal Plasma during Normal Pregnancy
Source: PLoS One. 2016 Apr 12;11(4):e0152740. doi: 10.1371/journal.pone.0152740 (PMC4829258; doi:10.1371/journal.pone.0152740)
Supplement: S2 Matrix — (XLSX) [file pone.0152740.s003.xlsx]

## Sheet: Mean + SD
		VLDL/LDL	leucine	isoleucine	valine	isobutyrate	3-hydroxybutyrate	3-hydroxyisovalerate	lactate	alanine	lysine	acetate	proline	NAC	acetoacetate	glutamine	pyruvate	dimethylamine	creatine	creatinine	dimethylsulfone	choline	TMAO	methanol	glycerol	mannose	glucose	tyrosine	methylhistidine	phenylalanine	formate	PU1	PU2		Lac/Pyr	BHB/AcAc
0.00147059	T2	3.65001	0.670744	0.309269	0.269118	0.0370214	0.516983	0.468827	4.64302	1.19128	1.14772	0.697823	1.57553	2.37738	0.309294	0.438061	0.222159	0.217334	0.226244	0.216513	0.27146	1.34196	0.252408	0.146977	1.40013	0.0378269	1.14648	0.129207	0.0816494	0.221449	0.0508004	0.125617	0.00603594		20.8995	1.67149
	T2	3.17929	0.641507	0.355148	0.344479	0.0426238	0.503015	0.564706	4.69618	1.43225	1.01046	0.597691	1.85336	2.53089	0.315881	0.523396	0.249147	0.12759	0.126655	0.205783	0.320881	1.1157	0.390939	0.196771	1.28453	0.05852	1.20443	0.18338	0.0810399	0.166732	0.0618083	0.113416	0.004995		18.849	1.59242
	T2	3.37522	0.744528	0.215524	0.239909	0.0270896	0.644215	0.422007	2.01462	1.08315	1.68	0.506561	1.59256	1.91358	0.225994	0.336075	0.151279	0.205961	0.176318	0.159809	0.184807	0.851199	0.155272	0.108766	1.11306	0.0290048	0.738585	0.159527	0.0638842	0.33176	0.029287	0.14024	0.00906108		13.3173	2.85059
	T2	3.55827	0.695044	0.306359	0.346907	0.0446191	0.621726	0.542343	3.60178	1.3092	1.19736	0.776813	1.71569	2.14353	0.299622	0.519826	0.250969	0.183356	0.159606	0.231548	0.326799	1.20584	0.363641	0.238318	1.36585	0.0311085	1.39458	0.182553	0.0788279	0.210325	0.0768038	0.106314	0.00491252		14.3515	2.07503
	T2	3.6067	0.633162	0.315158	0.359229	0.0430243	0.53857	0.707648	7.10313	1.09323	0.956339	0.587606	2.11937	2.24886	0.287745	0.30939	0.236688	0.191323	0.155344	0.18826	0.327602	1.21382	0.283592	0.211068	1.38547	0.0440489	1.17063	0.139505	0.0599992	0.164057	0.0519986	0.0702044	0.00642689		30.0105	1.87169
	T2	3.59998	0.53529	0.268208	0.26764	0.0464878	0.560523	0.611439	4.99498	1.12297	0.911356	0.670908	1.87753	2.55637	0.328478	0.475148	0.222329	0.575561	0.125688	0.199167	0.287125	1.17319	0.43541	0.15473	1.40962	0.0546979	2.04345	0.128919	0.0698803	0.16473	0.0467652	0.15671	0.00748686		22.4666	1.70642
	T2	4.31974	0.731542	0.290639	0.336328	0.0461429	0.579145	0.653786	7.35506	1.22522	1.17868	0.570188	1.85716	2.27821	0.301315	0.488941	0.221238	0.272581	0.140592	0.228308	0.325837	1.09984	0.392081	0.202474	1.34487	0.0528458	1.1866	0.162173	0.0808562	0.208127	0.0669482	0.0968149	0.00882352		33.245	1.92206
	T3	3.14295	0.901717	0.273052	0.267748	0.035535	1.00375	0.585569	4.68437	1.33897	1.37475	0.71659	1.52237	2.43836	0.422637	0.482396	0.126736	0.541755	0.149923	0.190011	0.278672	4.29472	0.19192	0.0869111	2.37916	0.0273589	0.849618	0.200505	0.116566	0.279785	0.069617	0.12164	0.00551787		36.9615	2.37496
	T3	2.63073	0.613014	0.26802	0.215063	0.0381513	0.841218	0.470176	3.55154	1.12366	1.0536	0.747138	1.68641	2.89507	0.439391	0.45053	0.144235	0.767666	0.156971	0.193567	0.273933	2.84092	0.228158	0.0793925	1.9363	0.0539995	1.11345	0.190842	0.080749	0.253702	0.0492109	0.130881	0.0067623		24.6232	1.91451
	T3	3.90233	0.609312	0.26133	0.214405	0.044075	2.51017	0.962842	4.59136	0.865057	0.888404	0.753679	1.54591	2.28716	0.61794	0.310017	0.106845	0.262427	0.150762	0.181562	0.245447	2.68048	0.177537	0.108163	1.7814	0.0387319	1.02338	0.158744	0.0800763	0.252051	0.0829566	0.13362	0.00693938		42.972	4.06216
	T3	2.17482	0.747023	0.230763	0.230292	0.0396393	0.895689	0.261102	2.14965	1.06885	1.21423	0.865636	1.28261	2.30277	0.425333	0.396895	0.118762	0.618555	0.144895	0.188588	0.270686	3.49583	0.172916	0.0959668	2.03192	0.0486315	1.11055	0.183726	0.107202	0.286922	0.0915896	0.10392	0.00899571		18.1006	2.10585
	T3	2.46617	0.770968	0.276864	0.268725	0.0452782	1.51658	0.720217	3.52188	1.20312	1.19611	1.00688	1.48371	2.43686	0.574876	0.487654	0.146268	0.786551	0.149511	0.208764	0.352169	2.48702	0.178661	0.123055	2.04248	0.0553507	1.24219	0.190904	0.0881129	0.309168	0.10979	0.0933715	0.00760738		24.0782	2.6381
	T3	3.63128	0.805055	0.262785	0.226281	0.0327529	0.72349	0.730027	3.1794	1.35619	1.31606	0.58401	1.78082	2.25969	0.387336	0.475766	0.113139	0.920891	0.116125	0.196919	0.259085	4.12818	0.14384	0.100547	2.13384	0.0313508	0.803083	0.215378	0.0969066	0.34922	0.0561683	0.0768544	0.0111456		28.1016	1.86786
	T3	2.75548	0.663169	0.265041	0.250359	0.0392505	1.36987	0.427374	6.16544	1.18469	1.08582	0.716381	1.41766	2.35033	0.590521	0.484906	0.128822	0.9724	0.146963	0.20304	0.291627	2.3043	0.193868	0.077622	1.82275	0.0380906	0.753237	0.146756	0.106221	0.256799	0.0752876	0.206512	0.00651426		47.8603	2.31976
	T3	2.98498	0.756753	0.267374	0.209678	0.0276665	0.59767	0.731427	4.04313	1.10757	1.28029	0.573047	1.60358	2.24793	0.290097	0.238865	0.0898834	0.534329	0.116111	0.172383	0.203109	2.74636	0.11363	0.0846985	1.89605	0.0426558	0.787127	0.20889	0.0845679	0.342736	0.052083	0.109633	0.00311348		44.982	2.06024
	T3	3.27896	0.735612	0.256199	0.193333	0.0279401	0.573732	0.53861	3.18947	1.14106	1.21508	0.708664	1.51243	2.29305	0.460099	0.417072	0.124807	1.67014	0.111034	0.1675	0.281637	3.736	0.168623	0.111879	2.01788	0.0557559	1.17997	0.201466	0.093823	0.298586	0.0856072	0.111823	0.00527076		25.5552	1.24697
	T3	3.49282	0.595115	0.280039	0.209631	0.0367786	1.65775	0.600215	7.94121	1.28973	0.965699	4.72616	1.55786	2.42935	0.520862	0.375613	0.120093	0.59064	0.10491	0.182889	0.26751	2.74391	0.173056	0.135184	2.21128	0.0304622	1.03736	0.194921	0.0929151	0.267198	0.0777488	0.105108	0.00529768		66.1258	3.1827
	T3	3.78387	0.698307	0.257331	0.212892	0.0336667	1.77383	0.982448	4.30138	1.04904	1.07186	0.878246	1.69763	2.273	0.445256	0.415809	0.124473	1.06925	0.105357	0.192354	0.260656	3.06883	0.175391	0.122715	1.92961	0.05568	1.13234	0.160587	0.0791198	0.29437	0.0639536	0.077701	0.00616532		34.5566	3.98384
	T3	2.55068	0.819969	0.244208	0.262425	0.0347966	1.5907	0.473558	4.27152	1.28465	1.36733	1.55154	1.48843	2.10356	0.593754	0.409493	0.119455	0.471288	0.139006	0.223963	0.235954	3.57432	0.141952	0.0649545	1.95543	0.0395869	0.883466	0.222491	0.0967723	0.367236	0.0476056	0.106711	0.00658274		35.7585	2.67906
	T3	2.4742	0.81785	0.238424	0.26229	0.032057	0.848693	0.298422	3.11759	1.18312	1.33348	0.659016	1.55348	2.35697	0.520068	0.446798	0.111222	0.553145	0.146471	0.176675	0.222991	3.69693	0.146512	0.0748928	2.20018	0.0350642	0.716967	0.208744	0.0961998	0.374011	0.0697309	0.0943353	0.0101548		28.0302	1.63189
	T3	3.58297	0.570247	0.264464	0.219056	0.0399826	0.789466	0.945952	4.91356	1.24725	0.83915	0.791696	1.83828	2.36639	0.47147	0.394544	0.125016	0.130678	0.108226	0.131957	0.256925	2.18244	0.141964	0.101484	1.56584	0.0480306	1.0273	0.152711	0.0794282	0.234183	0.0786466	0.0976113	0.00602818		39.3034	1.67448
	T3	2.72213	0.746054	0.297454	0.241682	0.0408258	0.935401	0.425162	2.96313	1.1024	1.18165	0.723727	1.5373	2.51725	0.455933	0.37603	0.136	0.15895	0.143012	0.147043	0.251387	4.12545	0.126142	0.091714	2.20715	0.0402423	0.867112	0.193932	0.0788632	0.27178	0.081081	0.14003	0.0040546		21.7877	2.05162
	T3	4.29427	1.01324	0.226926	0.258093	0.0293007	0.628282	0.847833	3.59009	1.50051	1.66356	0.629952	1.87644	1.94446	0.41113	0.346702	0.104397	0.282378	0.105519	0.148745	0.225744	2.47802	0.145656	0.0801116	1.7496	0.0285735	0.843529	0.185758	0.081715	0.321079	0.0431814	0.134679	0.00221523		34.3889	1.52818
	TD	2.64767	0.657234	0.237937	0.194926	0.036208	1.12746	0.428029	2.7092	0.952186	1.13548	0.951788	1.39765	2.49048	0.577861	0.414587	0.118848	1.13422	0.158142	0.190405	0.296558	2.90499	0.234935	0.102471	1.82174	0.0390108	1.09462	0.155725	0.0906987	0.269073	0.0885436	0.121567	0.00865045		22.7955	1.95108
	TD	2.39076	0.689652	0.199905	0.198267	0.0399256	1.12886	0.642145	4.67167	0.956767	1.27389	0.770612	1.29804	2.10613	0.374674	0.310317	0.113983	0.483792	0.179401	0.151699	0.246961	3.52787	0.273483	0.136825	1.82665	0.0457183	2.71306	0.166153	0.0666313	0.313287	0.0585418	0.421807	0.00673677		40.9856	3.01291
	TD	2.46973	0.87942	0.251616	0.261388	0.0398159	2.16009	0.378681	5.56384	1.32708	1.51857	0.855489	1.47428	2.30218	0.476653	0.311817	0.134364	0.700714	0.166419	0.168311	0.19238	3.77895	0.164886	0.0892004	1.94916	0.0363937	1.01051	0.208066	0.0811063	0.342463	0.048789	0.129949	0.00615515		41.4088	4.5318
	TD	4.04593	0.961106	0.220441	0.208167	0.023929	1.38581	0.81278	3.64208	1.1663	1.34219	0.688263	2.27978	2.05935	0.372503	0.431374	0.432851	0.499167	0.0951473	0.142597	0.21306	2.62918	0.108191	0.160806	2.01962	0.0316089	0.786918	0.139617	0.0639235	0.358938	0.0406503	0.0949622	0.00711743		8.41418	3.72027
	TD	2.31801	0.729688	0.239071	0.226208	0.0519296	1.62267	0.765307	5.46047	1.15727	1.23858	0.969543	1.35665	2.4192	0.658105	0.39593	0.143443	0.345213	0.131031	0.198346	0.257079	3.40057	0.152596	0.108393	2.14764	0.0289184	1.26535	0.162206	0.0740879	0.292468	0.0901389	0.139713	0.00945839		38.0673	2.46567
	TD	3.2928	0.621745	0.243583	0.199775	0.0314154	2.01218	0.538507	3.35307	0.913168	0.956412	0.79313	1.57708	2.29281	0.677842	0.386031	0.124226	0.897407	0.1282	0.142455	0.271004	2.75139	0.179161	0.111564	1.76706	0.04169	1.18871	0.155621	0.0723748	0.265614	0.071699	0.0805947	0.00710781		26.9916	2.9685
	TD	2.76188	0.869165	0.265038	0.263574	0.0368045	0.768156	0.710355	2.50187	1.16019	1.4023	0.651274	1.44093	2.44319	0.258912	0.442795	0.112127	0.380122	0.159607	0.175228	0.219559	3.45744	0.162544	0.112442	1.87946	0.0486155	1.02428	0.215565	0.10062	0.320458	0.121845	0.0748884	0.00681619		22.3128	2.96686
	TD	3.04289	0.792913	0.255932	0.240147	0.0337376	0.759706	0.465505	3.67261	1.18658	1.30179	0.736326	1.55474	2.34	0.345364	0.371456	0.124627	1.02845	0.149304	0.175482	0.241754	3.45031	0.146406	0.074048	2.01897	0.0484473	0.923527	0.199869	0.0971723	0.285696	0.0553169	0.125039	0.00712293		29.4688	2.19972
	TD	3.04191	0.835744	0.236835	0.23972	0.0332959	0.930564	0.468961	5.49135	1.11626	1.43497	0.637608	1.70803	2.16765	0.418603	0.391742	0.10765	0.54263	0.161254	0.146693	0.191773	3.17003	0.120912	0.0712507	1.85816	0.0277487	0.559804	0.209365	0.0892734	0.356638	0.0282815	0.0679271	0.00550115		51.0113	2.22303
	TD	2.68981	0.769252	0.280005	0.29525	0.0389983	0.550791	0.45332	4.15182	1.10529	1.25948	1.04585	1.4018	2.15209	0.31444	0.443763	0.131621	0.747614	0.156193	0.201134	0.288546	3.81743	0.206759	0.148622	2.00637	0.0304704	1.3901	0.238946	0.0924089	0.268296	0.0838135	0.101581	0.00503126		31.5438	1.75166
	TD	2.10921	0.704337	0.277796	0.233405	0.0410556	0.758265	0.75739	3.02735	0.968602	1.18569	0.763518	1.43916	3.20808	0.384414	0.501599	0.122869	1.457	0.200889	0.235586	0.243323	2.7628	0.212245	0.114614	2.34404	0.0499577	1.31472	0.181184	0.089277	0.289933	0.0712537	0.175304	0.000863802		24.639	1.97252
	TD	2.55808	0.699789	0.253711	0.208404	0.0388069	2.11913	0.778521	3.21056	1.05504	1.15115	1.14434	1.45852	2.44915	0.421239	0.527977	0.130333	2.20803	0.133779	0.178327	0.299875	2.60398	0.208641	0.118825	1.74034	0.0507355	1.1518	0.179378	0.0751076	0.304797	0.130272	0.101393	0.00082045		24.6335	5.03071
	TD	2.59386	0.825512	0.225325	0.22605	0.0318308	0.654477	0.501976	2.90381	1.12012	1.38847	0.697589	1.72065	2.33592	0.211673	0.383927	0.11952	0.866584	0.109944	0.147704	0.214315	2.33361	0.150153	0.151065	1.69317	0.0337286	0.872145	0.184906	0.0934338	0.310379	0.0720127	0.0534455	0.00146873		24.2957	3.09193
	TD	2.6126	0.624811	0.211644	0.187689	0.0312796	0.649572	0.383884	2.9297	1.01022	1.11137	0.554776	1.35413	2.25023	0.361153	0.308383	0.111591	0.582654	0.111442	0.17128	0.23632	2.85457	0.172272	0.0756308	1.79366	0.0369571	0.862655	0.184028	0.0900961	0.293515	0.0630147	0.160429	0.00432554		26.2539	1.79861
	TD	2.37716	0.610172	0.24692	0.246976	0.0558395	0.760583	0.739697	6.03674	1.2524	1.09254	0.904236	1.40439	2.52576	0.320421	0.44407	0.144542	0.15259	0.108866	0.209	0.288758	2.92537	0.394779	0.0852671	1.86622	0.0393558	1.24307	0.18513	0.0723483	0.276066	0.0769004	0.132834	0.00179436		41.7646	2.3737
	TD	2.38759	0.557564	0.163537	0.189282	0.0480106	1.39626	1.03879	3.64628	1.14414	0.821451	1.28995	1.31069	2.1786	0.658977	0.293977	0.146773	1.68397	0.107144	0.187697	0.394613	2.6113	0.168044	0.180196	2.13484	0.0582374	1.22071	0.141058	0.0712948	0.210817	0.149946	0.204751	0.00157658		24.843	2.11884
	TD	2.55952	0.814964	0.289393	0.275636	0.0394658	0.673062	0.66708	3.86882	1.19307	1.32543	0.686914	1.51754	2.63982	0.339078	0.380975	0.131495	1.11362	0.152858	0.178033	0.232728	3.93541	0.170908	0.090753	2.28306	0.0627105	0.922016	0.185209	0.10561	0.323075	0.0796621	0.101259	0.00975429		29.4217	1.98497
	TD	2.46511	0.733072	0.243264	0.203294	0.0386362	1.29818	0.359042	4.28157	1.08837	1.17536	0.666817	1.42174	2.4381	0.19361	0.405897	0.132954	0.196428	0.149207	0.166002	0.28769	4.2106	0.145552	0.132494	2.38743	0.065607	1.14725	0.195589	0.102079	0.303674	0.0693927	0.131837	0.00898195		32.2034	6.70514
	TD	2.47328	0.743394	0.264134	0.218621	0.0408652	3.33915	0.506157	3.15964	1.0935	1.15174	0.812435	1.4805	2.4228	1.14082	0.475386	0.144511	0.190384	0.120149	0.185729	0.28725	4.04758	0.158504	0.096806	2.15695	0.0540865	1.10767	0.160224	0.0941464	0.258953	0.0839763	0.153509	0.00503361		21.8644	2.92699
	TD	2.42034	0.621889	0.254886	0.187216	0.0342936	0.632521	0.617261	4.29168	1.14924	0.935237	0.694729	1.46611	2.41156	0.392118	0.257984	0.116706	0.156454	0.114839	0.14519	0.282186	2.12687	0.194538	0.0866389	1.6705	0.0352674	1.47906	0.177752	0.101146	0.264516	0.0724319	0.153597	0.00399254		36.7735	1.61309
	TD	2.41637	0.765625	0.264405	0.234734	0.0382338	0.723127	0.315535	3.53106	1.26102	1.259	0.600496	1.30509	2.43769	0.384051	0.311688	0.118516	0.190433	0.151689	0.17783	0.255988	3.46254	0.179839	0.0870371	1.99366	0.0386049	1.00603	0.159417	0.0860749	0.251323	0.0626319	0.216276	0.00855946		29.7938	1.88289
	TD	2.25797	0.643203	0.285199	0.215911	0.0359501	0.7483	0.3554	3.252	1.35462	1.08345	0.773301	1.49739	2.51302	0.404394	0.498767	0.128635	0.175116	0.151751	0.235021	0.249458	3.48368	0.165904	0.10144	2.21268	0.0775085	1.3518	0.213174	0.113464	0.317506	0.0766922	0.153526	0.00782133		25.2809	1.85042
	TD	2.15607	0.726753	0.263862	0.234834	0.0437867	3.22655	0.537802	4.88598	1.15526	1.21335	0.844533	1.25786	2.32015	0.320892	0.378386	0.135503	0.166003	0.157505	0.181364	0.261386	4.625	0.1437	0.137515	2.28086	0.0629068	1.33398	0.212225	0.097656	0.309743	0.0831387	0.161181	0.00611277		36.0581	10.0549
	TD	3.34507	0.636929	0.24693	0.244887	0.0454464	0.739431	0.604811	3.87583	1.45377	1.04847	0.767134	1.54972	2.26373	0.39637	0.473324	0.130682	0.205495	0.115464	0.184663	0.30342	3.7805	0.212309	0.127147	1.98385	0.0596271	1.41443	0.144377	0.110641	0.21796	0.0787415	0.150362	0.00753169		29.6584	1.86551
	TD	3.48836	0.796247	0.225958	0.232186	0.0405486	1.9776	1.0041	7.02404	1.20906	1.31511	0.974207	1.61557	2.21651	0.478704	0.347653	0.122562	0.199068	0.122407	0.149514	0.241616	3.59504	0.135127	0.123653	1.8288	0.0492189	1.10089	0.201096	0.0844934	0.306502	0.064975	0.0993724	0.00796917		57.3102	4.13114
	TD	2.4072	0.806879	0.228977	0.235719	0.0408088	1.61093	0.569382	5.89446	1.26477	1.3418	0.802814	1.44021	2.13513	0.562256	0.347405	0.119763	0.220836	0.121258	0.16326	0.236038	2.79551	0.158624	0.0920147	1.83895	0.037057	0.940429	0.189973	0.0748929	0.308268	0.0657017	0.186004	0.00472297		49.2177	2.86512
	TD	2.1863	0.859613	0.26069	0.246529	0.0395458	4.75636	0.35114	3.80918	1.11804	1.42511	0.781382	1.32551	2.48714	1.31646	0.326984	0.144723	0.210165	0.131115	0.163246	0.292355	4.20392	0.150993	0.105653	2.29908	0.0503158	1.27469	0.186943	0.0876522	0.325885	0.0780705	0.161335	0.00749359		26.3205	3.61298
	TD	2.37833	0.745857	0.277309	0.258347	0.0424523	1.53194	0.642276	3.84554	1.17812	1.20058	0.642242	1.42447	2.27539	0.375032	0.41493	0.115241	0.189376	0.105129	0.151294	0.236587	5.44814	0.130403	0.107248	2.58894	0.0404036	0.988642	0.204305	0.10177	0.286549	0.0847334	0.129031	0.00476281		33.3697	4.08482
	TD	2.56245	0.748046	0.239636	0.223943	0.0348918	0.605545	0.679311	4.45356	1.26233	1.21616	0.895098	1.48745	2.44221	0.288078	0.431717	0.122512	0.214453	0.134798	0.197227	0.273396	3.71642	0.183985	0.107215	2.21031	0.0401702	1.07681	0.192292	0.0951445	0.312567	0.060397	0.0969587	0.00776528		36.3521	2.10202
	PP	3.03452	0.666496	0.219945	0.197624	0.0409685	2.82091	0.867153	8.06919	1.24274	1.14358	0.845779	1.41203	2.21449	0.86418	0.289167	0.134845	0.246956	0.131854	0.152401	0.262669	4.45995	0.177852	0.115031	2.24833	0.0512282	1.34065	0.179522	0.0943381	0.279833	0.0812157	0.110767	0.00931098		59.8406	3.26426
	PP	2.22446	0.779777	0.247845	0.224036	0.038781	0.506866	0.681351	6.49697	1.54338	1.22972	0.959465	1.54457	2.3985	0.296363	0.307671	0.133711	0.629567	0.127448	0.165565	0.236224	3.85196	0.165916	0.123659	2.30161	0.0196358	1.01527	0.177886	0.0899164	0.259197	0.105681	0.168111	0.00896656		48.5896	1.71029
	PP	2.64039	0.728788	0.255888	0.246884	0.037403	1.38855	0.416792	3.2938	1.08952	1.25943	0.667945	1.42022	2.27409	0.636871	0.408722	0.131304	0.952242	0.179879	0.21068	0.274291	3.18373	0.165817	0.0821518	1.75234	0.0383995	0.88725	0.216927	0.0993183	0.3082	0.0525224	0.105351	0.00625551		25.0854	2.18026
	PP	2.54707	0.825376	0.298765	0.247842	0.039132	1.78161	0.502026	3.48564	1.1801	1.34097	0.776379	1.59399	2.72277	0.543345	0.472298	0.151725	1.74946	0.130352	0.180984	0.299531	3.34845	0.164781	0.0806244	2.04055	0.0436342	0.964879	0.165349	0.0830304	0.279312	0.0583616	0.109445	0.0076388		22.9734	3.27896
	PP	2.3969	0.700338	0.272329	0.259104	0.0407324	0.602404	0.691514	4.82391	1.28664	1.14109	0.928825	1.48936	2.54803	0.285906	0.491666	0.121641	0.228825	0.142476	0.219645	0.270693	3.28507	0.196291	0.14196	1.89077	0.0490145	1.14428	0.177917	0.0974403	0.297865	0.0915025	0.134947	0.00828256		39.6569	2.107
	PP	2.15837	0.722157	0.239527	0.23971	0.0408504	0.487262	0.289369	3.61771	1.2049	1.19297	0.794543	1.30434	2.26088	0.307312	0.366932	0.133781	1.88302	0.145021	0.19794	0.288711	3.40328	0.219656	0.0980209	2.28047	0.0343354	0.972986	0.19095	0.1065	0.283202	0.0847201	0.167052	0.00431132		27.042	1.58556
	PP	3.15283	0.82968	0.212982	0.219206	0.0256775	0.623497	0.742228	2.90632	1.08817	1.37134	0.519078	1.68808	1.89438	0.288855	0.286336	0.0956385	0.84549	0.121805	0.129796	0.151495	2.29016	0.132048	0.0772198	1.68487	0.0424043	1.01002	0.19208	0.0815391	0.336263	0.0405522	0.101757	0.0103383		30.3886	2.15852
	PP	2.29175	0.752767	0.285919	0.231102	0.0365588	0.631127	0.299749	3.9592	1.25119	1.14381	0.803083	1.4483	2.63577	0.262153	0.448307	0.133324	1.65083	0.126687	0.187452	0.272215	3.37502	0.187218	0.13626	2.08955	0.0475728	1.02103	0.173953	0.100073	0.252139	0.0861428	0.19373	0.00805793		29.6961	2.40748
	PP	2.14106	0.850492	0.283878	0.272025	0.02742	0.5464	0.469541	2.4035	1.4393	1.35649	0.658607	1.37559	2.17708	0.256911	0.362528	0.113452	0.956337	0.14926	0.162431	0.197595	3.23375	0.200404	0.109156	1.91638	0.0418089	1.29951	0.239731	0.103795	0.343523	0.091019	0.153076	0.00840286		21.1851	2.1268
	PP	2.64203	0.760289	0.288256	0.258708	0.0379174	0.588643	0.933476	5.21483	1.53247	1.16982	0.796344	1.56893	2.48413	0.353052	0.340034	0.139991	0.185497	0.122641	0.175401	0.24571	3.12964	0.217679	0.134854	1.86723	0.0673891	1.07655	0.171548	0.0985057	0.267256	0.0890017	0.143704	0.00856636		37.2511	1.6673
	PP	2.41961	0.857791	0.277468	0.284964	0.0342224	0.584063	0.661033	2.89246	1.41072	1.31753	0.830693	1.66618	2.06383	0.282131	0.301898	0.115707	0.250703	0.122212	0.175174	0.22832	3.34005	0.174342	0.107851	2.04084	0.0335981	1.18673	0.221542	0.0896876	0.356414	0.0794406	0.103711	0.0054197		24.9982	2.07019
	Mean	VLDL/LDL	leucine	isoleucine	valine	isobutyrate	3-hydroxybutyrate	3-hydroxyisovalerate	lactate	alanine	lysine	acetate	proline	NAC	acetoacetate	glutamine	pyruvate	dimethylamine	creatine	creatinine	dimethylsulfone	choline	TMAO	methanol	glycerol	mannose	glucose	tyrosine	mathylhistidine	phenylalanine	formate	PU1	PU2
	T2	3.61274	0.664545	0.294329	0.309087	0.0410013	0.566311	0.567251	4.91554	1.20818	1.15456	0.629655	1.79874	2.29269	0.295476	0.441548	0.221973	0.253386	0.158635	0.204198	0.292073	1.14308	0.324764	0.179872	1.32908	0.0440075	1.26925	0.155038	0.0737339	0.209597	0.0549159	0.115617	0.00682026		21.8771	1.95567
	T3	3.11679	0.741463	0.260642	0.233872	0.036106	1.14102	0.625059	4.13592	1.19037	1.19044	1.03952	1.58656	2.34389	0.476669	0.406818	0.12126	0.64569	0.130925	0.181622	0.261096	3.16148	0.163739	0.0962057	1.9913	0.0418478	0.960667	0.188522	0.0912024	0.297427	0.0708912	0.115277	0.00639783		34.5741	2.33264
	TD	2.63642	0.740365	0.246688	0.228658	0.0388899	1.40163	0.588729	4.10848	1.15079	1.21742	0.806772	1.48157	2.36979	0.462921	0.393477	0.137351	0.590965	0.137411	0.175873	0.259861	3.39348	0.178841	0.111615	2.02076	0.0455544	1.16434	0.183772	0.0887802	0.294654	0.0762608	0.140705	0.00589822		31.8294	3.09855
	PP	2.51354	0.770359	0.262073	0.243746	0.036333	0.96012	0.595839	4.28759	1.29719	1.24243	0.780067	1.50105	2.334	0.397916	0.370505	0.127738	0.870811	0.13633	0.177952	0.24795	3.35464	0.182	0.109708	2.01027	0.0426383	1.08356	0.191582	0.0949221	0.296655	0.0781963	0.135605	0.00777736		33.337	2.23242
	SD	VLDL/LDL	leucine	isoleucine	valine	isobutyrate	3-hydroxybutyrate	3-hydroxyisovalerate	lactate	alanine	lysine	acetate	proline	NAC	acetoacetate	glutamine	pyruvate	dimethylamine	creatine	creatinine	dimethylsulfone	choline	TMAO	methanol	glycerol	mannose	glucose	tyrosine	mathylhistidine	phenylalanine	formate	PU1	PU2
	T2	0.353246	0.0708012	0.043602	0.048374	0.00690081	0.0525155	0.100468	1.87113	0.127212	0.257473	0.0908134	0.189139	0.224182	0.0332546	0.0864138	0.0336504	0.14849	0.0349505	0.0249441	0.0522709	0.151227	0.0985924	0.0446388	0.104054	0.0117805	0.394236	0.0231738	0.00906658	0.0591484	0.0153844	0.0285837	0.00169409		7.48064	0.427811
	T3	0.615515	0.11817	0.0184594	0.0247439	0.00536527	0.542351	0.231026	1.38928	0.148337	0.207134	1.00978	0.155876	0.200925	0.0878853	0.0683927	0.0144889	0.390989	0.0200151	0.024018	0.0339729	0.700079	0.0288542	0.0198918	0.207112	0.0100105	0.166335	0.0228267	0.0116525	0.0430474	0.0181397	0.0309857	0.00234605		12.0844	0.816541
	TD	0.441475	0.0958811	0.0270692	0.0272288	0.00638351	0.985484	0.18875	1.12054	0.123651	0.158955	0.165974	0.190554	0.215535	0.246174	0.0683666	0.057886	0.526143	0.0251842	0.0250139	0.0408654	0.730906	0.0544025	0.0269318	0.234948	0.0123084	0.363542	0.0247211	0.0132331	0.0351363	0.0246984	0.0671113	0.00261318		10.1329	1.7783
	PP	0.336736	0.0639165	0.0288996	0.0250581	0.00525565	0.744986	0.21637	1.72976	0.162262	0.0910588	0.125559	0.122146	0.250762	0.198077	0.0747767	0.0151937	0.64291	0.0173272	0.0258627	0.0432501	0.520046	0.0257861	0.0232412	0.209442	0.0120452	0.143505	0.0240396	0.00806926	0.0353342	0.0194927	0.0318978	0.00177707		12.0192	0.571173
% difference	T2 vs T3	13.7279	-11.5744	11.4454	24.3346	11.9392	-101.483	-10.1908	15.8603	1.47466	-3.10795	-65.0939	11.7962	-2.23309	-61.3227	7.8655	45.3718	-154.824	17.4681	11.0558	10.6061	-176.576	49.582	46.5143	-49.8263	4.90756	24.3122	-21.5975	-23.6913	-41.9041	-29.0903	0.293709	6.19377		-58.0381	-19.2754
	T3 vs TD	15.4123	0.148084	5.35388	2.22943	-7.71026	-22.8403	5.81214	0.663569	3.32514	-2.26605	22.3902	6.61702	-1.10532	2.8843	3.27932	-13.2699	8.47538	-4.95454	3.16563	0.472836	-7.33834	-9.22319	-16.017	-1.47947	-8.8573	-21.2007	2.5196	2.65589	0.932306	-7.57453	-22.0579	7.80896		7.93851	-32.8345
	T3 vs PP	19.3547	-3.89723	-0.548923	-4.22188	-0.628651	15.8541	4.67465	-3.66719	-8.97418	-4.36716	24.9591	5.3893	0.422019	16.5215	8.92607	-5.34258	-34.8652	-4.12884	2.02116	5.03468	-6.1098	-11.1527	-14.0348	-0.95235	-1.88881	-12.7923	-1.62321	-4.07854	0.259489	-10.3048	-17.6338	-21.5625		3.57812	4.29629
	TD vs PP	4.66079	-4.05132	-6.23671	-6.59842	6.57469	31.4997	-1.20768	-4.35969	-12.7224	-2.05455	3.31005	-1.31472	1.51064	14.0422	5.83821	6.99857	-47.354	0.786717	-1.18188	4.58351	1.14455	-1.7666	1.7085	0.519435	6.40149	6.93755	-4.2499	-6.91816	-0.679148	-2.53801	3.62458	-31.8593		-4.73638	27.9527
T test two tail unequal variance	T2 vs T3	0.0249113	0.0691062	0.089935	0.00529483	0.128248	0.000719918	0.412404	0.348189	0.77371	0.751796	0.127779	0.0267264	0.61407	4.87465e-07	0.36961	0.000125155	0.00224996	0.0864514	0.0681671	0.186325	2.31884e-09	0.00460144	0.00201493	1.93481e-09	0.681376	0.0865598	0.00809561	0.00151522	0.00641451	0.0486852	0.980026	0.633285		0.00659079	0.163223
	T3 vs TD	0.0110904	0.974849	0.0473309	0.518438	0.128682	0.258848	0.595302	0.946477	0.372302	0.654769	0.374157	0.0535906	0.689277	0.787781	0.5356	0.165151	0.694281	0.349667	0.454344	0.914282	0.302663	0.2304	0.0349414	0.666189	0.281234	0.0138519	0.521078	0.529245	0.827323	0.410137	0.0904381	0.516038		0.447375	0.0551135
	T3 vs PP	0.00321588	0.420724	0.886491	0.323194	0.913934	0.499776	0.740459	0.811414	0.0969648	0.38467	0.324875	0.123616	0.914405	0.238214	0.21382	0.279874	0.31609	0.462307	0.712975	0.409305	0.418908	0.0984222	0.132316	0.81856	0.859677	0.0518701	0.743409	0.336461	0.959773	0.336508	0.114476	0.0949305		0.795631	0.710652
	TD vs PP	0.355885	0.262896	0.144461	0.112937	0.209824	0.140658	0.924699	0.754686	0.0164363	0.539415	0.589427	0.705757	0.681188	0.396578	0.387212	0.416144	0.216402	0.878644	0.821506	0.440595	0.852918	0.805672	0.826855	0.89258	0.505206	0.320147	0.374328	0.0859363	0.874521	0.797477	0.747844	0.0150168		0.716906	0.0255474
T test two tail equal variance	T2 vs T3	0.0612476	0.126949	0.0149584	6.12231e-05	0.0787316	0.0116921	0.53553	0.277278	0.785497	0.725693	0.302034	0.0102678	0.592443	3.4459e-05	0.312081	1.33629e-09	0.0187517	0.0243419	0.05292	0.102705	2.48566e-07	4.51602e-06	2.84697e-06	8.9856e-08	0.655985	0.0137661	0.00408037	0.00207277	0.000617798	0.0556167	0.980515	0.673257		0.0184589	0.265408
	T3 vs TD	0.00412232	0.973164	0.0733613	0.529137	0.146669	0.334466	0.57133	0.942797	0.343824	0.627546	0.228101	0.0667585	0.694718	0.830767	0.534286	0.282635	0.717946	0.380564	0.458333	0.91868	0.3068	0.308874	0.0515224	0.6771	0.308904	0.0403579	0.529768	0.543599	0.816244	0.450209	0.160412	0.528272		0.421249	0.11156
	T3 vs PP	0.00681475	0.467803	0.876188	0.320468	0.914154	0.471189	0.743291	0.802837	0.0888591	0.443499	0.407457	0.140313	0.910419	0.170791	0.203603	0.273574	0.267698	0.474015	0.708375	0.385007	0.444112	0.104408	0.118028	0.817868	0.854216	0.0575337	0.740391	0.368466	0.961238	0.327947	0.110366	0.111786		0.795518	0.72832
	TD vs PP	0.409936	0.345069	0.12324	0.118478	0.244404	0.187178	0.919108	0.701265	0.00399096	0.62711	0.632342	0.755209	0.656239	0.438533	0.360649	0.592541	0.165753	0.896773	0.817346	0.422765	0.873038	0.855128	0.83709	0.897473	0.505125	0.481147	0.374505	0.159564	0.87326	0.816875	0.811242	0.0346036		0.691897	0.123869
																																			0.00659079
